# Supplementary material for: Identification and Characterization of Two Se6OMTs from Stephania epigaea Offer Novel Insights into the Biosynthetic Pathway of Cepharanthine
Source: Metabolites. 2025 Feb 3;15(2):92. doi: 10.3390/metabo15020092 (PMC11857138; doi:10.3390/metabo15020092)
Supplement: Supplementary file 1 [file metabolites-15-00092-s001.zip]

Archive with 1 entries (1 files):
- metabolites-3411025-supplementary.pdf
